# Supplementary material for: Sex-Specific Impact of Fkbp5 on Hippocampal Response to Acute Alcohol Injection: Involvement in Alterations of Metabolism-Related Pathways
Source: Cells. 2023 Dec 31;13(1):89. doi: 10.3390/cells13010089 (PMC10778370; doi:10.3390/cells13010089)
Supplement: Supplementary file 1 [file cells-13-00089-s001.zip]

Archive with 1 entries (1 files):
- cells-2719168-supplementary.pdf
